# Supplementary material for: γ-Aminobutyric Acid Intake Improves Psychological State and Performance in Esports: A Randomized, Placebo-Controlled, Double-Blind Crossover Study
Source: Nutrients. 2025 May 30;17(11):1870. doi: 10.3390/nu17111870 (PMC12157149; doi:10.3390/nu17111870)
Supplement: Supplementary file 1 [file nutrients-17-01870-s001.zip]

Archive with 3 entries (3 files):
- Dataset S1 Phase1.0_dataset (anonymized participant data).xlsx
- Supplementary Materials v4.docx
- Supplementary Materials v4.pdf
