# Supplementary material for: γ-Aminobutyric Acid Intake Improves Psychological State and Performance in Esports: A Randomized, Placebo-Controlled, Double-Blind Crossover Study
Source: Nutrients. 2025 May 30;17(11):1870. doi: 10.3390/nu17111870 (PMC12157149; doi:10.3390/nu17111870)
Supplement: Supplementary file 1 [file nutrients-17-01870-s001.zip › Dataset S1 Phase1.0_dataset (anonymized participant data).xlsx]

## Sheet: Game score
	Total Score
		ID	1st	2nd	3rd	4th	5th	6th	7th	8th	9th	10th	11th	12th	13th	14th	15th	16th	17th	18th
	Placebo	1	1072.8	844.9	1048.7	1158.4	1084.2	991.9	954.3	968.9	915.2	824.9	981.1	794.6	919.2	813.4	1002.2	994.8	808.3	689.8
		2	1215.1	1285	1355.8	1278.9	1410.6	1262.8	1391.6	1347.8	1345.7	1423.2	1231.6	1408.7	1316.6	1415.9	1144.6	1366.4	1337.7	1091.8
		3	1227.3	1225.6	1219.1	1272.2	940.5	1193.3	1029.6	1036.1	1018.6	1000.7	1250.9	1229	993.2	1290.4	1217.3	1247.1	1167.5	1330.7
		4	1271.7	1309.9	1270.6	1366	1247.7	1290.2	1329.4	1303.9	1494.2	1317.9	1346.4	1282.1	1325.7	1283.6	1377.8	1330.1	1365	1346.1
		5	903.5	882.6	879.6	881.3	927.5	952.8	959.1	898.5	929.8	926.3	632.8	856.2	1015.3	927	869.5	957.4	834.8	968
		6	1069.9	988.9	952.3	1065.3	1111.9	1109.8	1173	1149.9	1113.5	1074.8	1219.1	983.1	1219.9	1267.5	1228.9	1209.9	1200.4	1063.4
		7	890.8	1145	1140.9	1147.9	1130.4	1006	1156.4	1070.7	1101.1	756	928	981.8	1199.1	978.2	1172.6	1041.4	1018.4	1209.3
		8	579.1	713.5	837.4	900.5	845.2	724.7	881.9	766.2	632.4	902.7	788.4	763.7	999	603.4	734	872	844.5	794
	GABA	ID	1st	2nd	3rd	4th	5th	6th	7th	8th	9th	10th	11th	12th	13th	14th	15th	16th	17th	18th
		1	1093.9	1168.6	919.7	1046.9	1267.9	1058.8	1000	912.2	1220.8	1191.9	1109.8	1067.9	1244	1124.4	1171.2	1169.7	1061.9	1114.5
		2	1237.7	1192.3	1294.2	1246.7	1177.6	1423.5	1432.9	1366.1	1242.4	1119.8	1522	1297.3	1226.1	1314.5	1176.4	1384	1542.5	1498.5
		3	1138.1	1405	1250.1	1372.3	1339.2	1367.4	1114.8	1302.4	1286.7	1456	1236	1329	1332.3	1199.1	1322.3	1266.6	1239.6	1290.6
		4	1297.8	1331.1	1493.6	1460.2	1278.1	1346.4	1368.1	1370.1	1383.2	1452.8	1342.7	1343.9	1262	1309	1513.6	1452.5	1725	1624.1
		5	943.1	928.8	972.3	943.9	997.6	917.4	912.8	1008.2	868.6	888.3	957.9	998	1007.7	990.2	1035.9	1058.8	994.4	969.7
		6	1067.9	1208.1	1196	1247.1	1175.7	1198.5	1202.9	1141.7	1242.3	1247.3	1178.1	1225.5	1229.6	1069.4	1022.9	1201.5	1332	1211.3
		7	1056.8	1149.4	915.1	1046.4	1007.9	1207.5	1286.8	1339.5	1045.9	1116.9	1035.6	1113.1	1091.6	1198.8	1173.4	1194.4	933	1255.6
		8	758.7	828.2	887.2	742.4	909.8	926.3	1026.7	983.1	1037.9	1056.1	913.5	826.9	1027	973.6	1022.7	1076.6	1095.3	1202
	Mechanics
		ID	1st	2nd	3rd	4th	5th	6th	7th	8th	9th	10th	11th	12th	13th	14th	15th	16th	17th	18th
	Placebo	1	65	59	73	74	69	78	72	67	67	64	67	71	63	71	74	67	64	62
		2	74	75	78	77	79	79	77	85	76	83	78	76	76	79	75	77	77	75
		3	75	79	76	75	67	72	71	62	68	66	77	83	66	80	75	73	75	80
		4	76	84	84	80	83	84	83	82	85	85	88	84	86	86	86	86	82	86
		5	55	55	55	57	58	57	57	54	57	53	50	52	59	57	58	54	51	51
		6	61	70	58	70	70	69	70	68	70	66	71	63	69	66	71	69	68	68
		7	59	64	71	71	69	62	70	59	66	65	59	66	69	68	69	69	64	73
		8	27	40	35	36	35	38	40	41	41	37	41	41	43	35	42	42	39	35
	GABA	ID	1st	2nd	3rd	4th	5th	6th	7th	8th	9th	10th	11th	12th	13th	14th	15th	16th	17th	18th
		1	67	70	61	73	74	76	75	69	75	72	71	71	77	72	73	75	73	74
		2	66	72	72	66	77	76	79	76	73	73	80	74	73	77	69	74	82	82
		3	70	78	79	81	82	73	73	75	77	76	77	74	81	74	75	74	74	74
		4	82	83	84	80	79	84	84	83	84	80	85	75	80	79	84	80	88	87
		5	49	53	56	54	57	59	52	57	55	51	55	52	60	64	56	58	50	52
		6	67	72	73	73	73	69	70	71	70	72	67	70	69	68	67	67	66	62
		7	70	70	63	70	68	70	72	69	68	70	65	72	63	74	73	75	70	74
		8	38	41	46	43	45	47	55	54	53	57	51	49	50	54	55	55	59	55
	Background Processing
		ID	1st	2nd	3rd	4th	5th	6th	7th	8th	9th	10th	11th	12th	13th	14th	15th	16th	17th	18th
	Placebo	1	6	2.3	7.6	5.5	12.3	1.8	0.8	4.5	6.8	7.1	10.1	5.6	4	2.6	12.9	4.4	3.7	5.9
		2	8.5	19.3	21.6	17.3	21.7	15.4	32.9	20.7	27.4	26.4	13.2	29.8	16.5	31.5	15.4	22.3	25.8	11.9
		3	15.9	14	11.5	15.4	3.2	6.9	3.9	14.5	5	6.5	12	4.6	7.6	17.7	10	13.8	20.2	11.8
		4	23	13.8	12.2	21.8	10.5	12.6	18.7	20.1	32.1	19.1	16.3	12	19.4	14.2	22.9	14.2	26.6	14.7
		5	4.9	10.2	6.5	4.2	5.9	15.2	10.3	12.7	13.6	12	3.4	9	18.3	17.5	11.9	13.7	14.2	25.3
		6	19.6	6.4	7.1	5.2	9.9	11.5	25	17.9	6.9	9.5	21.3	12.5	20.1	30.2	22	22.9	26.4	8.5
		7	15.3	27.5	21.7	26.2	19.1	23.8	13.4	31.1	26.7	11.9	20.8	11.8	28.5	17.6	33.5	19.5	24.8	33.9
		8	5.9	21.3	21	20.3	20.4	12.8	15.9	11.9	10.6	26.3	9.7	18.9	23.1	17	5.1	12.6	11	18.7
	GABA	ID	1st	2nd	3rd	4th	5th	6th	7th	8th	9th	10th	11th	12th	13th	14th	15th	16th	17th	18th
		1	7	15.4	10.3	8.6	14.2	3.8	4.2	3.3	11.2	13.2	3.4	6.2	10.1	8.2	13.6	14.9	8.1	5.3
		2	23	21.5	20.2	20.2	6.7	31.7	34.1	25.8	16.9	10.7	43.6	18.2	18.7	22.1	19.7	50	40.7	28.3
		3	3.6	18.4	8.6	14.6	9.1	24.7	11	16.5	16.9	42.1	8.9	21.5	13.1	21.3	20.8	16.1	22	18.2
		4	17.9	24.8	36.2	37.4	19.9	22	28.6	31	28.4	39.3	21.3	32.2	18.3	25	50.2	35.8	74.3	57.2
		5	20.9	21	14.5	15.6	20.6	17.2	25.7	22.6	15.5	13.8	8.3	27	25.8	10.6	29.7	22.1	38	20.2
		6	11.1	19.7	19.7	22.8	20.5	23	22.2	23.5	33	24.5	25.3	23.4	24.2	15.2	8.1	19.9	44.1	35.5
		7	24.3	26.5	16.2	15.4	15.1	32.4	58.5	47	13	24.1	30.3	21.7	43.4	37.3	32	28.3	16.5	30
		8	16.9	29.7	24.4	16.6	16.1	17.9	23.9	18	22.6	20.9	16.4	8.1	24.2	13.5	12.7	18	18.6	41.2
	Map awareness
	Placebo	ID	1st	2nd	3rd	4th	5th	6th	7th	8th	9th	10th	11th	12th	13th	14th	15th	16th	17th	18th
		1	70.7	45.9	43.3	72	53.6	38.8	45.7	49	34.8	19.3	39.8	4.2	48.4	15.1	25.6	54.5	24.4	0
		2	77.5	71.3	78.5	68.7	80.5	67.7	66.2	64.6	71.1	75	65.6	75.3	80.6	71.9	50.7	79.4	70.9	51.2
		3	66.1	59.1	68.7	72.6	48.4	80.3	55.3	56.7	57.3	54.3	72.7	71.3	50.3	64	72.9	78.2	41	81.4
		4	57	65.8	63.7	71.2	64.4	65	65.8	59	69.7	63.7	64.3	69.7	58.3	59.7	63.7	67.3	64.3	72
		5	58.3	46.3	54.3	52.9	57	45	57	51	47.7	55.7	19.9	49.7	50.4	41.6	33.6	58.3	37.7	45
		6	55	45	60.3	63	63.7	63.7	50.3	59	70.4	64.3	61.7	46.3	75.1	68.1	65.8	65	63	63.7
		7	30.6	51	45	45	53.7	38.3	70.4	35.7	38.3	0	33.3	43	48.3	28.9	44.3	38.3	32.8	43
		8	51.7	24.4	58.3	68.9	62.3	45	63.7	49	25	56.3	55.7	39.7	72	20	55	66.6	68.1	53.7
	GABA	ID	1st	2nd	3rd	4th	5th	6th	7th	8th	9th	10th	11th	12th	13th	14th	15th	16th	17th	18th
		1	68	60.8	40.4	45.5	71.3	52	40.3	37.2	70.5	63.7	72.6	58.9	73.6	62.6	58.7	54.7	48.1	65.1
		2	72.2	60.1	77.3	81.7	70.3	77.5	73.5	78.1	78	59.3	79.5	79.2	64.5	75.5	64.9	67.8	79	84
		3	79.2	86	73.6	82.5	86	79	57.1	79.2	69.7	77.8	76.2	76.6	79.6	53.1	74.7	72.1	61.8	78.7
		4	62.3	57.7	68.9	63.7	61	59	65	57.7	63	64.3	68.1	62.3	63.7	68.9	65	66.6	72.8	70.4
		5	55	39.7	55.7	51.7	48.3	31.1	31.7	55	39	49.7	62.4	46.3	39	52.3	39.6	53.7	36.3	55
		6	60.3	64.3	61.7	69.7	57	65	63	39.7	52.3	65.8	59.7	64.3	63.7	55	57.7	72.8	67.3	62.3
		7	33.9	39.7	29.4	45	38.3	43	25.6	55	51	42.3	23.3	41.7	13.3	46.3	33.3	44.3	18.3	49.7
		8	49	31.7	39.7	33.3	57.7	59.7	51.7	58.3	59	62.3	50.3	51	65.8	60.3	75.9	72.8	69.7	70.4

## Sheet: POMS2 Score
		Pre									Post
Placebo	ID	AH	CB	DD	FI	TA	VA	F	TMD		ID	AH	CB	DD	FI	TA	VA	F	TMD
	1	36	44	45	41	41	51	54	41		1	36	48	43	42	39	48	54	41
	2	38	40	51	35	33	59	71	37		2	36	36	45	33	33	61	71	33
	3	36	42	39	35	35	55	44	35		3	36	55	41	56	49	36	30	50
	4	36	38	39	37	33	42	35	37		4	36	40	39	39	39	40	32	40
	5	36	36	58	42	51	44	47	46		5	36	51	49	39	45	33	39	47
	6	41	38	43	39	39	59	61	37		6	36	42	39	37	39	55	54	37
	7	41	42	41	35	49	53	54	40		7	43	42	39	37	41	59	49	38
	8	45	57	45	41	55	55	49	47		8	43	51	45	44	55	57	54	46
		Pre										Post
GABA	ID	AH	CB	DD	FI	TA	VA	F	TMD		ID	AH	CB	DD	FI	TA	VA	F	TMD
	1	38	46	45	39	43	46	59	42		1	36	44	45	35	39	46	59	40
	2	36	40	47	33	33	64	66	34		2	36	38	43	33	35	66	66	33
	3	36	44	39	37	37	42	39	39		3	38	46	41	46	39	38	37	44
	4	36	36	39	33	33	33	32	38		4	36	36	39	37	35	40	32	38
	5	36	51	58	39	53	33	39	51		5	36	48	60	33	49	33	37	49
	6	36	38	41	35	35	55	64	35		6	36	40	39	35	37	61	51	34
	7	36	38	39	35	35	48	37	36		7	43	38	39	37	37	46	39	38
	8	47	51	51	39	49	61	54	45		8	45	46	45	35	43	66	54	39

## Sheet: Participant information
ID	Gender	Age	Height	Weight	BMI	Dominant hand	Game genre	LoL Rank	Play frequency per week	Play time per session
1	male	24	178.7	62	19.4152	Right	LoL	Unranked	3	4
2	male	21	171	90	30.7787	Left	LoL	Unranked	2	4
3	male	20	171	58	19.8352	Right	LoL	Platinum	5	3
4	male	20	170.7	75	25.7392	Right	LoL	Platinum	5	2
5	male	21	160	54	21.0937	Right	LoL	Bronze	5	4
6	male	22	154	55	23.1911	Right	LoL	Unranked	1	2
7	male	22	174	50	16.5147	Right	LoL	Silver	5	6
8	male	21	170	58	20.0692	Right	LoL	Unranked	1	2
